# Supplementary material for: Audit of Data Sharing by Pharmaceutical Companies for Anticancer Medicines Approved by the US Food and Drug Administration
Source: JAMA Oncol. 2022 Jul 28;8(9):1310–6. doi: 10.1001/jamaoncol.2022.2867 (PMC9335250; doi:10.1001/jamaoncol.2022.2867)
Supplement: Supplement 2. — Raw Data Set [file jamaoncol-e222867-s002.xlsx]

## Sheet: AnalysisSheet
Modi ND, Abuhelwa AY, McKinnon RA, et al.
Audit of Data Sharing by Pharmaceutical Companies for Anticancer Medicines Approved by the US Food and Drug Administration
Published online July 28, 2022
doi:10.1001/jamaoncol.2022.2867
Data Sponsor	NCT number	Label Approval Date	Drug	DrugClass	Condition Class	PhRMA_Member	EFPIA_Member	Solid or Haematological Trial	Top 20 Company by Revenue	Top 10 Oncology Drug by Sales	Public Data Sharing Policy	Data Sharing Platform	Start Date	Primary Completion Date	Final Completion Date	Completion criterion in policy	Phase	Trial_Design	Eligible To Share	Reason for No
Abbvie	NCT03069352	16/10/2020	Venetoclax (Venclexta)	Targeted Therapeutics not elsewhere specified	Leukemia	Yes	Yes	Haematological	Yes	No	Yes	Vivli	2017-05-23	2019-02-15	2022-07-20	Yes	Phase 3	Randomized	No	Study is still ongoing
Abbvie	NCT01328626	08/06/2018	Venetoclax (Venclexta)	Targeted Therapeutics not elsewhere specified	Haematological	Yes	Yes	Haematological	Yes	No	Yes	Vivli	2011-05-23	2020-05-08	2020-05-08	Yes	Phase 1	Nonrandomized	No	Phase I/II trials out of scope
Abbvie	NCT01889186	11/04/2016	Venetoclax (Venclexta)	Targeted Therapeutics not elsewhere specified	Haematological	Yes	Yes	Haematological	Yes	No	Yes	Vivli	2013-06-27	2020-10-28	2020-10-28	Yes	Phase 2	Nonrandomized	No	IPD in embargo phase, study has passed final completion
Abbvie	NCT02141282	08/06/2018	Venetoclax (Venclexta)	Targeted Therapeutics not elsewhere specified	Leukemia	Yes	Yes	Haematological	Yes	No	Yes	Vivli	2014-09-10	2021-12-08	2021-12-08	Yes	Phase 2	Nonrandomized	No	Study is still ongoing
Abbvie	NCT02287233	21/11/2018	Venetoclax (Venclexta)	Targeted Therapeutics not elsewhere specified	Leukemia	Yes	Yes	Haematological	Yes	No	Yes	Vivli	2014-12-30	2022-05-12	2022-05-12	Yes	Phase 2	Nonrandomized	No	Study is still ongoing
Abbvie	NCT02993523	16/10/2020	Venetoclax (Venclexta)	Targeted Therapeutics not elsewhere specified	Leukemia	Yes	Yes	Haematological	Yes	No	Yes	Vivli	2017-02-02	2022-09-26	2022-09-26	Yes	Phase 3	Randomized	No	Study is still ongoing
Abbvie	NCT02203773	21/11/2018	Venetoclax (Venclexta)	Targeted Therapeutics not elsewhere specified	Leukemia	Yes	Yes	Haematological	Yes	No	Yes	Vivli	2014-10-06	2022-09-27	2022-09-27	Yes	Phase 1	Nonrandomized	No	Phase I/II trials out of scope
ADC Therapeutics S.A.	NCT03589469	23/04/2021	Loncastuximab tesirine-lpyl (Zynlonta)	Immunomodulators	Lymphoma	No	No	Haematological	No	No	Not_Found	NoneIdentified	2018-08-01	2020-05-24	2022-02-01	No online policy found	Phase 2	Nonrandomized	Yes
Amgen	NCT01466179	03/12/2014	Blinatumomab (Blincyto)	Targeted Therapeutics not elsewhere specified	Leukemia	Yes	Yes	Haematological	Yes	No	Yes	InternalPlatform	2011-01-12	2013-01-10	2017-01-01	Yes	Phase 2	Nonrandomized	Yes
Amgen	NCT02000427	11/07/2017	Blinatumomab (Blincyto)	Targeted Therapeutics not elsewhere specified	Leukemia	Yes	Yes	Haematological	Yes	No	Yes	InternalPlatform	2014-01-03	2015-05-20	2017-01-06	Yes	Phase 2	Nonrandomized	Yes
Amgen	NCT02013167	11/07/2017	Blinatumomab (Blincyto)	Targeted Therapeutics not elsewhere specified	Leukemia	Yes	Yes	Haematological	Yes	No	Yes	InternalPlatform	2014-01-03	2015-12-29	2017-03-14	Yes	Phase 3	Randomized	Yes
Amgen	NCT00511238	20/07/2012	Carfilzomib (Kyprolis)	Targeted Therapeutics not elsewhere specified	Myeloma	Yes	Yes	Haematological	Yes	No	Yes	InternalPlatform	2007-01-08	2010-01-11	2012-01-10	Yes	Phase 2	Nonrandomized	Yes
Amgen	NCT03158688	20/08/2020	Carfilzomib (Kyprolis)	Targeted Therapeutics not elsewhere specified	Myeloma	Yes	Yes	Haematological	Yes	No	Yes	InternalPlatform	2017-06-13	2019-07-14	2022-04-15	Yes	Phase 3	Randomized	No	Study is still ongoing
Amgen	NCT00531284	21/01/2016	Carfilzomib (Kyprolis)	Targeted Therapeutics not elsewhere specified	Solid	Yes	Yes	Haematological	Yes	No	Yes	InternalPlatform	2007-01-09	2014-01-10	2017-05-22	Yes	Phase 2	Nonrandomized	Yes
Amgen	NCT01568866	21/01/2016	Carfilzomib (Kyprolis)	Targeted Therapeutics not elsewhere specified	Myeloma	Yes	Yes	Haematological	Yes	No	Yes	InternalPlatform	2012-06-20	2014-11-10	2018-02-05	Yes	Phase 3	Randomized	Yes
Amgen	NCT01080391	24/07/2015	Carfilzomib (Kyprolis)	Targeted Therapeutics not elsewhere specified	Myeloma	Yes	Yes	Haematological	Yes	No	Yes	InternalPlatform	2010-07-14	2014-06-16	2017-12-05	Yes	Phase 3	Randomized	Yes
Amgen	NCT00530816	25/05/2017	Carfilzomib (Kyprolis)	Targeted Therapeutics not elsewhere specified	Myeloma	Yes	Yes	Haematological	Yes	No	Yes	InternalPlatform	2007-01-09	2013-01-01	2013-01-07	Yes	Phase 2	Nonrandomized	Yes
Amgen	NCT02412878	28/02/2019	Carfilzomib (Kyprolis)	Targeted Therapeutics not elsewhere specified	Myeloma	Yes	Yes	Haematological	Yes	No	Yes	InternalPlatform	2015-09-09	2017-06-15	2019-01-07	Yes	Phase 3	Randomized	Yes
Amgen	NCT01207388	29/03/2018	Blinatumomab (Blincyto)	Targeted Therapeutics not elsewhere specified	Leukemia	Yes	Yes	Haematological	Yes	No	Yes	InternalPlatform	2010-01-11	2014-01-02	2019-01-07	Yes	Phase 2	Nonrandomized	Yes
Amgen	NCT01471782	30/08/2016	Blinatumomab (Blincyto)	Targeted Therapeutics not elsewhere specified	Leukemia	Yes	Yes	Haematological	Yes	No	Yes	InternalPlatform	2012-01-01	2014-01-08	2016-01-05	Yes	Phase 2	Nonrandomized	Yes
Amgen	NCT03600883	28/05/2021	Sotorasib (Lumakras)	Targeted Therapeutics not elsewhere specified	Solid	Yes	Yes	Solid	Yes	No	Yes	InternalPlatform	2018-08-27	2025-02-24	2025-02-24	Yes	Phase 2	Randomized	No	Study is still ongoing
Astellas	NCT02677896	16/12/2019	Enzalutamide (Xtandi)	Hormonal Drugs	Prostate Cancer	Yes	Yes	Solid	Yes	Yes	Yes	CSDR	2016-03-09	2018-10-14	2022-10-31	No	Phase 3	Randomized	No	Study is still ongoing
Astellas	NCT03219333	18/12/2019	Enfortumab vedotin (Padcev)	Targeted Therapeutics not elsewhere specified	Bladder Cancer	Yes	Yes	Solid	Yes	No	Yes	CSDR	2017-10-08	2020-10-27	2025-05-31	No	Phase 2	Nonrandomized	No	Study is still ongoing
Astellas	NCT01288911	20/10/2016	Enzalutamide (Xtandi)	Hormonal Drugs	Prostate Cancer	Yes	Yes	Solid	Yes	Yes	Yes	CSDR	2011-03-22	2014-10-19	2017-11-08	No	Phase 2	Randomized	No	Consent Form Issues
Astellas	NCT02421939	28/11/2018	Gilteritinib (Xospata)	Targeted Therapeutics not elsewhere specified	Leukemia	Yes	Yes	Haematological	Yes	No	Yes	CSDR	2015-10-20	2018-09-17	2021-12-31	No	Phase 3	Randomized	No	Study is still ongoing
AstraZeneca	NCT02000622	12/01/2018	Olaparib (Lynparza)	Targeted Therapeutics not elsewhere specified	Breast Cancer	Yes	Yes	Solid	Yes	No	Yes	Vivli	2014-03-27	2016-12-09	2021-12-31	No	Phase 3	Randomized	Yes
AstraZeneca	NCT01829711	13/09/2018	Moxetumomab pasudotox (Lumoxiti)	Targeted Therapeutics not elsewhere specified	Leukemia	Yes	Yes	Haematological	Yes	No	Yes	Vivli	2013-04-29	2017-05-24	2019-04-29	No	Phase 3	Nonrandomized	Yes
AstraZeneca	NCT02125461	16/02/2018	Durvalumab (Imfinzi)	Immunomodulators	Lung Cancer	Yes	Yes	Solid	Yes	No	Yes	Vivli	2014-05-07	2017-02-13	2021-12-31	No	Phase 3	Randomized	No	Medicine not approved by both EMA and FDA, or ongoing regulatory submission
AstraZeneca	NCT00753545	17/08/2017	Olaparib (Lynparza)	Targeted Therapeutics not elsewhere specified	Ovarian Cancer	Yes	Yes	Solid	Yes	No	Yes	Vivli	2008-08-28	2010-06-30	2021-12-31	No	Phase 2	Randomized	Yes
AstraZeneca	NCT01078662	17/08/2017	Olaparib (Lynparza)	Targeted Therapeutics not elsewhere specified	Solid	Yes	Yes	Solid	Yes	No	Yes	Vivli	2010-02-21	2012-07-31	2021-12-31	No	Phase 2	Nonrandomized	Yes
AstraZeneca	NCT01874353	17/08/2017	Olaparib (Lynparza)	Targeted Therapeutics not elsewhere specified	Ovarian Cancer	Yes	Yes	Solid	Yes	No	Yes	Vivli	2013-09-03	2016-09-19	2022-02-25	No	Phase 3	Randomized	Yes
AstraZeneca	NCT02296125	18/04/2018	Osimertinib (Tagrisso)	Targeted Therapeutics not elsewhere specified	Lung Cancer	Yes	Yes	Solid	Yes	Yes	Yes	Vivli	2014-12-03	2017-06-19	2021-12-31	No	Phase 3	Randomized	Yes
AstraZeneca	NCT02511106	18/12/2020	Osimertinib (Tagrisso)	Targeted Therapeutics not elsewhere specified	Lung Cancer	Yes	Yes	Solid	Yes	Yes	Yes	Vivli	2015-10-21	2020-01-17	2023-01-25	No	Phase 3	Randomized	Yes
AstraZeneca	NCT02987543	19/05/2020	Olaparib (Lynparza)	Targeted Therapeutics not elsewhere specified	Prostate Cancer	Yes	Yes	Solid	Yes	No	Yes	Vivli	2017-02-06	2019-06-04	2021-12-31	No	Phase 3	Randomized	Yes
AstraZeneca	NCT01844986	19/12/2018	Olaparib (Lynparza)	Targeted Therapeutics not elsewhere specified	Ovarian Cancer	Yes	Yes	Solid	Yes	No	Yes	Vivli	2013-08-26	2018-05-17	2024-01-01	No	Phase 3	Randomized	Yes
AstraZeneca	NCT02475681	21/11/2019	Acalabrutinib (Calquence)	Targeted Therapeutics not elsewhere specified	Leukemia	Yes	Yes	Haematological	Yes	No	Yes	Vivli	2015-01-09	2019-01-02	2021-01-07	No	Phase 3	Randomized	Yes
AstraZeneca	NCT02970318	21/11/2019	Acalabrutinib (Calquence)	Targeted Therapeutics not elsewhere specified	Leukemia	Yes	Yes	Haematological	Yes	No	Yes	Vivli	2017-02-02	2021-06-25	2026-03-19	No	Phase 3	Randomized	No	Study is still ongoing
AstraZeneca	NCT03043872	27/03/2020	Durvalumab (Imfinzi)	Immunomodulators	Lung Cancer	Yes	Yes	Solid	Yes	No	Yes	Vivli	2017-03-27	2020-01-27	2021-12-31	No	Phase 3	Randomized	No	Medicine not approved by both EMA and FDA, or ongoing regulatory submission
AstraZeneca	NCT02184195	27/12/2019	Olaparib (Lynparza)	Targeted Therapeutics not elsewhere specified	Solid	Yes	Yes	Solid	Yes	No	Yes	Vivli	2014-12-16	2019-01-15	2021-07-21	No	Phase 3	Randomized	Yes
AstraZeneca	NCT02151981	30/03/2017	Osimertinib (Tagrisso)	Targeted Therapeutics not elsewhere specified	Solid	Yes	Yes	Solid	Yes	Yes	Yes	Vivli	2014-08-04	2016-04-15	2021-12-31	No	Phase 3	Randomized	Yes
AstraZeneca	NCT02213926	31/10/2017	Acalabrutinib (Calquence)	Targeted Therapeutics not elsewhere specified	Lymphoma	Yes	Yes	Haematological	Yes	No	Yes	Vivli	2015-03-02	2020-12-04	2025-12-31	No	Phase 2	Nonrandomized	Yes
AVEO Pharmaceuticals	NCT02627963	10/03/2021	Tivozanib (Fotivda)	Targeted Therapeutics not elsewhere specified	Kidney Cancer	No	No	Solid	No	No	Not_Found	NoneIdentified	2016-01-04	2018-01-12	2021-01-06	No online policy found	Phase 3	Randomized	No	No response within 4 months to generic sponsor contact
Bayer	NCT01660451	14/09/2017	Copanlisib dihydrochloride (Aliqopa)	Targeted Therapeutics not elsewhere specified	Lymphoma	Yes	Yes	Haematological	Yes	No	Yes	CSDR	2012-11-19	2016-06-22	2022-03-08	No	Phase 2	Nonrandomized	No	Medicine not approved by both EMA and FDA, or ongoing regulatory submission
Bayer	NCT00699751	15/05/2013	Radium RA 223 dichloride (Xofigo)	Cytotoxic Drugs	Prostate Cancer	Yes	Yes	Solid	Yes	No	Yes	CSDR	2008-01-06	2011-01-07	2014-01-02	No	Phase 3	Randomized	No	Other
Bayer	NCT02122913	26/11/2018	Larotrectinib (Vitrakvi)	Targeted Therapeutics not elsewhere specified	Solid	Yes	Yes	Solid	Yes	No	Yes	CSDR	2014-05-04	2017-02-01	2021-04-09	No	Phase 1	Randomized	No	Phase I/II trials out of scope
Bayer	NCT02576431	26/11/2018	Larotrectinib (Vitrakvi)	Targeted Therapeutics not elsewhere specified	Solid	Yes	Yes	Solid	Yes	No	Yes	CSDR	2015-09-30	2023-08-15	2025-09-30	No	Phase 2	Nonrandomized	No	Study is still ongoing
Bayer	NCT02637687	26/11/2018	Larotrectinib (Vitrakvi)	Targeted Therapeutics not elsewhere specified	Solid	Yes	Yes	Solid	Yes	No	Yes	CSDR	2015-12-16	2026-09-22	2026-09-22	No	Phase 2	Nonrandomized	No	Study is still ongoing
Bayer	NCT01774344	27/04/2017	Regorafenib (Stivarga)	Targeted Therapeutics not elsewhere specified	Liver Cancer	Yes	Yes	Solid	Yes	No	Yes	CSDR	2013-05-14	2016-02-29	2019-07-05	No	Phase 3	Randomized	Yes
Bayer	NCT01103323	27/09/2012	Regorafenib (Stivarga)	Targeted Therapeutics not elsewhere specified	Colon and Rectal Cancer	Yes	Yes	Solid	Yes	No	Yes	CSDR	2010-01-04	2011-01-07	2014-01-01	No	Phase 3	Randomized	No	Other
Bayer	NCT01271712	29/05/2013	Regorafenib (Stivarga)	Targeted Therapeutics not elsewhere specified	Solid	Yes	Yes	Solid	Yes	No	Yes	CSDR	2011-01-04	2012-01-26	2019-04-15	No	Phase 3	Randomized	No	Other
Bayer	NCT02200614	30/07/2019	Darolutamide (Nubeqa)	Hormonal Drugs	Prostate Cancer	Yes	Yes	Solid	Yes	No	Yes	CSDR	2014-09-12	2018-09-03	2021-05-26	No	Phase 3	Randomized	Yes
BeiGene	NCT03206970	14/11/2019	Zanubrutinib (Brukinsa)	Targeted Therapeutics not elsewhere specified	Lymphoma	No	No	Haematological	No	No	Not_Found	NoneIdentified	2017-03-02	2019-02-15	2020-09-08	No online policy found	Phase 2	Nonrandomized	No	No response within 4 months to generic sponsor contact
Blueprint Medicines Corporation	NCT02508532	09/01/2020	Avapritinib (Ayvakit)	Targeted Therapeutics not elsewhere specified	Solid	No	No	Solid	No	No	Not_Found	NoneIdentified	2015-01-08	2020-03-06	2021-06-03	No online policy found	Phase 1	Nonrandomized	No	IPD in embargo phase, study has passed final completion
Blueprint Medicines Corporation	NCT02561988	16/06/2021	Avapritinib (Ayvakit)	Targeted Therapeutics not elsewhere specified	Haematological	No	No	Haematological	No	No	Not_Found	NoneIdentified	2016-03-10	2021-01-11	2021-01-12	No online policy found	Phase 1	Nonrandomized	No	IPD in embargo phase, study has passed final completion
Blueprint Medicines Corporation	NCT03580655	16/06/2021	Avapritinib (Ayvakit)	Targeted Therapeutics not elsewhere specified	Haematological	No	No	Haematological	No	No	Not_Found	NoneIdentified	2018-11-21	2022-05-01	2022-05-01	No online policy found	Phase 2	Nonrandomized	No	Study is still ongoing
Boehringer Ingelheim	NCT00525148	12/01/2018	Afatinib (Gilotrif)	Targeted Therapeutics not elsewhere specified	Lung Cancer	Yes	Yes	Solid	Yes	No	Yes	Vivli	2007-01-08	2010-01-02	2015-01-08	Primary endpoint	Phase 2	Nonrandomized	Yes
Boehringer Ingelheim	NCT01121393	12/01/2018	Afatinib (Gilotrif)	Targeted Therapeutics not elsewhere specified	Solid	Yes	Yes	Solid	Yes	No	Yes	Vivli	2010-04-19	2017-11-23	2017-11-26	Primary endpoint	Phase 3	Randomized	Yes
Boehringer Ingelheim	NCT00949650	12/07/2013	Afatinib (Gilotrif)	Targeted Therapeutics not elsewhere specified	Solid	Yes	Yes	Solid	Yes	No	Yes	Vivli	2009-08-14	2012-02-09	2017-03-16	Primary endpoint	Phase 3	Randomized	Yes
Boehringer Ingelheim	NCT01523587	15/04/2016	Afatinib (Gilotrif)	Targeted Therapeutics not elsewhere specified	Lung Cancer	Yes	Yes	Solid	Yes	No	Yes	Vivli	2012-03-05	2013-10-21	2017-12-27	Primary endpoint	Phase 3	Randomized	Yes
Bristol-Myers Squibb	NCT01915498	01/08/2017	Enasidenib mesylate (Idhifa)	Targeted Therapeutics not elsewhere specified	Haematological	Yes	Yes	Haematological	Yes	No	Yes	Vivli	2013-09-20	2019-07-25	2020-12-31	Yes	Phase 2	Nonrandomized	No	Study is still ongoing
Bristol-Myers Squibb	NCT02387996	02/02/2017	Nivolumab (Opdivo)	Immunomodulators	Solid	Yes	Yes	Solid	Yes	Yes	Yes	Vivli	2015-03-04	2016-04-15	2021-08-29	Yes	Phase 2	Nonrandomized	No	Study is still ongoing
Bristol-Myers Squibb	NCT02899299	02/10/2020	Nivolumab (Opdivo)	Immunomodulators	Solid	Yes	Yes	Solid	Yes	Yes	Yes	Vivli	2016-11-29	2020-03-25	2023-04-28	Yes	Phase 3	Randomized	No	Study is still ongoing
Bristol-Myers Squibb	NCT02654132	06/11/2018	Elotuzumab (Empliciti)	Immunomodulators	Myeloma	Yes	Yes	Haematological	Yes	No	Yes	Vivli	2016-03-16	2018-01-17	2020-12-01	Yes	Phase 2	Randomized	No	Study is still ongoing
Bristol-Myers Squibb	NCT00833833	08/02/2013	Pomalidomide (Pomalyst)	Targeted Therapeutics not elsewhere specified	Myeloma	Yes	Yes	Haematological	Yes	Yes	Yes	Vivli	2008-01-06	2011-01-04	2015-01-09	Yes	Phase 2	Randomized	No	Consent Form Issues
Bristol-Myers Squibb	NCT01673867	09/10/2015	Nivolumab (Opdivo)	Immunomodulators	Lung Cancer	Yes	Yes	Solid	Yes	Yes	Yes	Vivli	2012-10-10	2015-02-05	2021-01-15	Yes	Phase 3	Randomized	No	Study is still ongoing
Bristol-Myers Squibb	NCT02569242	10/06/2020	Nivolumab (Opdivo)	Immunomodulators	Esophageal Cancer	Yes	Yes	Solid	Yes	Yes	Yes	Vivli	2015-12-14	2020-10-23	2020-10-23	Yes	Phase 3	Randomized	No	IPD in embargo phase, study has passed final completion
Bristol-Myers Squibb	NCT02105636	10/11/2016	Nivolumab (Opdivo)	Immunomodulators	Solid	Yes	Yes	Solid	Yes	Yes	Yes	Vivli	2014-05-01	2015-11-06	2020-10-27	Yes	Phase 3	Randomized	No	IPD in embargo phase, study has passed final completion
Bristol-Myers Squibb	NCT02477826	15/05/2020	Nivolumab (Opdivo)	Immunomodulators	Lung Cancer	Yes	Yes	Solid	Yes	Yes	Yes	Vivli	2015-08-05	2024-08-29	2024-08-30	Yes	Phase 3	Randomized	No	Study is still ongoing
Bristol-Myers Squibb	NCT02231749	16/04/2018	Nivolumab (Opdivo)	Immunomodulators	Kidney Cancer	Yes	Yes	Solid	Yes	Yes	Yes	Vivli	2014-10-13	2017-06-26	2021-03-05	Yes	Phase 3	Randomized	No	Study is still ongoing
Bristol-Myers Squibb	NCT02872116	16/04/2021	Nivolumab (Opdivo)	Immunomodulators	Solid	Yes	Yes	Solid	Yes	Yes	Yes	Vivli	2016-10-12	2020-05-27	2022-10-06	Yes	Phase 3	Randomized	No	Study is still ongoing
Bristol-Myers Squibb	NCT01721772	17/05/2016	Nivolumab (Opdivo)	Immunomodulators	Melanoma	Yes	Yes	Solid	Yes	Yes	Yes	Vivli	2013-01-17	2014-06-24	2020-12-15	Yes	Phase 3	Randomized	No	IPD in embargo phase, study has passed final completion
Bristol-Myers Squibb	NCT01844505	17/05/2016	Nivolumab (Opdivo)	Immunomodulators	Melanoma	Yes	Yes	Solid	Yes	Yes	Yes	Vivli	2013-05-23	2016-08-01	2021-07-30	Yes	Phase 3	Randomized	No	Study is still ongoing
Bristol-Myers Squibb	NCT02181738	17/05/2016	Nivolumab (Opdivo)	Immunomodulators	Lymphoma	Yes	Yes	Haematological	Yes	Yes	Yes	Vivli	2014-07-19	2017-08-31	2020-09-15	Yes	Phase 2	Nonrandomized	No	Study is still ongoing
Bristol-Myers Squibb	NCT01592370	17/05/2016	Nivolumab (Opdivo)	Immunomodulators	Haematological	Yes	Yes	Haematological	Yes	Yes	Yes	Vivli	2012-08-02	2020-09-25	2022-01-13	Yes	Phase 2	Randomized	No	Study is still ongoing
Bristol-Myers Squibb	NCT02743494	20/05/2021	Nivolumab (Opdivo)	Immunomodulators	Solid	Yes	Yes	Solid	Yes	Yes	Yes	Vivli	2016-07-14	2020-05-12	2025-10-11	Yes	Phase 3	Randomized	No	Study is still ongoing
Bristol-Myers Squibb	NCT02388906	20/12/2017	Nivolumab (Opdivo)	Immunomodulators	Melanoma	Yes	Yes	Solid	Yes	Yes	Yes	Vivli	2015-03-16	2018-11-26	2025-12-12	Yes	Phase 3	Randomized	No	Study is still ongoing
Bristol-Myers Squibb	NCT03141177	22/01/2021	Nivolumab (Opdivo)	Immunomodulators	Kidney Cancer	Yes	Yes	Solid	Yes	Yes	Yes	Vivli	2017-07-11	2020-02-12	2024-05-14	Yes	Phase 3	Randomized	No	Study is still ongoing
Bristol-Myers Squibb	NCT01658878	22/09/2017	Nivolumab (Opdivo)	Immunomodulators	Liver Cancer	Yes	Yes	Solid	Yes	Yes	Yes	Vivli	2012-09-26	2020-08-18	2022-04-29	Yes	Phase 2	Randomized	No	Study is still ongoing
Bristol-Myers Squibb	NCT01721746	22/12/2014	Nivolumab (Opdivo)	Immunomodulators	Melanoma	Yes	Yes	Solid	Yes	Yes	Yes	Vivli	2012-12-13	2016-02-16	2021-01-01	Yes	Phase 3	Randomized	No	IPD in embargo phase, study has passed final completion
Bristol-Myers Squibb	NCT01311687	23/04/2015	Pomalidomide (Pomalyst)	Targeted Therapeutics not elsewhere specified	Myeloma	Yes	Yes	Haematological	Yes	Yes	Yes	Vivli	2011-03-11	2013-03-01	2017-08-29	Yes	Phase 3	Randomized	No	Consent Form Issues
Bristol-Myers Squibb	NCT01668784	23/11/2015	Nivolumab (Opdivo)	Immunomodulators	Kidney Cancer	Yes	Yes	Solid	Yes	Yes	Yes	Vivli	2012-09-27	2015-05-06	2020-12-23	Yes	Phase 3	Randomized	No	IPD in embargo phase, study has passed final completion
Bristol-Myers Squibb	NCT00094653	25/03/2011	Ipilimumab (Yervoy)	Immunomodulators	Melanoma	Yes	Yes	Solid	Yes	No	Yes	Vivli	2004-01-09	2009-01-08	2009-01-10	Yes	Phase 3	Randomized	No	Consent Form Issues
Bristol-Myers Squibb	NCT03215706	26/05/2020	Nivolumab (Opdivo)	Immunomodulators	Lung Cancer	Yes	Yes	Solid	Yes	Yes	Yes	Vivli	2017-08-24	2019-08-16	2023-01-19	Yes	Phase 3	Randomized	No	Study is still ongoing
Bristol-Myers Squibb	NCT00636168	28/10/2015	Ipilimumab (Yervoy)	Immunomodulators	Melanoma	Yes	Yes	Solid	Yes	No	Yes	Vivli	2008-06-30	2013-07-26	2018-11-26	Yes	Phase 3	Randomized	No	Consent Form Issues
Bristol-Myers Squibb	NCT01642004	30/09/2015	Nivolumab (Opdivo)	Immunomodulators	Lung Cancer	Yes	Yes	Solid	Yes	Yes	Yes	Vivli	2012-09-26	2014-11-17	2021-01-15	Yes	Phase 3	Randomized	No	IPD in embargo phase, study has passed final completion
Bristol-Myers Squibb	NCT01239797	30/11/2015	Elotuzumab (Empliciti)	Immunomodulators	Haematological	Yes	Yes	Haematological	Yes	No	Yes	Vivli	2011-03-28	2014-09-02	2020-09-30	Yes	Phase 3	Randomized	No	IPD in embargo phase, study has passed final completion
Bristol-Myers Squibb	NCT02060188	31/07/2017	Nivolumab (Opdivo)	Immunomodulators	Colon and Rectal Cancer	Yes	Yes	Solid	Yes	Yes	Yes	Vivli	2014-03-07	2022-07-06	2022-07-06	Yes	Phase 2	Nonrandomized	No	Study is still ongoing
Clovis Oncology	NCT01968213	06/04/2018	Rucaparib (Rubraca)	Targeted Therapeutics not elsewhere specified	Solid	No	No	Solid	No	No	Not_Found	NoneIdentified	2014-04-07	2017-04-01	2022-12-01	No online policy found	Phase 3	Randomized	No	Sponsor does not share IPD
Clovis Oncology	NCT01482715	19/12/2016	Rucaparib (Rubraca)	Targeted Therapeutics not elsewhere specified	Solid	No	No	Solid	No	No	Not_Found	NoneIdentified	2011-01-11	2019-01-03	2019-01-05	No online policy found	Phase 2	Nonrandomized	No	Sponsor does not share IPD
Clovis Oncology	NCT01891344	19/12/2016	Rucaparib (Rubraca)	Targeted Therapeutics not elsewhere specified	Solid	No	No	Solid	No	No	Not_Found	NoneIdentified	2013-10-30	2019-11-05	2021-10-31	No online policy found	Phase 2	Nonrandomized	No	Sponsor does not share IPD
Clovis Oncology	NCT02952534	15/05/2020	Rucaparib (Rubraca)	Targeted Therapeutics not elsewhere specified	Prostate Cancer	No	No	Solid	No	No	Not_Found	NoneIdentified	2017-02-15	2021-01-06	2021-01-06	No online policy found	Phase 2	Nonrandomized	No	Sponsor does not share IPD
Daiichi Sankyo	NCT02371369	02/08/2019	Pexidartinib (Turalio)	Targeted Therapeutics not elsewhere specified	Solid	Yes	Yes	Solid	No	No	Yes	Vivli	2015-05-11	2017-03-27	2021-04-30	No	Phase 3	Randomized	Yes
Daiichi Sankyo	NCT03248492	20/12/2019	Trastuzumab deruxtecan (Enhertu)	Targeted Therapeutics not elsewhere specified	Breast Cancer	Yes	Yes	Solid	No	No	Yes	Vivli	2017-08-25	2019-03-21	2021-09-30	No	Phase 2	Randomized	Yes
Daiichi Sankyo	NCT03329690	15/01/2021	Trastuzumab deruxtecan (Enhertu)	Targeted Therapeutics not elsewhere specified	Stomach Cancer	Yes	Yes	Solid	No	No	Yes	Vivli	2017-10-12	2019-11-08	2020-12-11	No	Phase 2	Randomized	No	Medicine not approved by both EMA and FDA, or ongoing regulatory submission
Deciphera	NCT03353753	15/05/2020	Ripretinib (Qinlock)	Targeted Therapeutics not elsewhere specified	Solid	No	No	Solid	No	No	Not_Found	NoneIdentified	2018-02-27	2019-05-31	2022-01-04	No online policy found	Phase 3	Randomized	No	No response within 4 months to generic sponsor contact
Eisai Inc.	NCT01321554	13/02/2015	Lenvatinib (Lenvima)	Targeted Therapeutics not elsewhere specified	Thyroid Cancer	Yes	Yes	Solid	No	No	Yes	CSDR	2011-03-17	2013-11-15	2019-03-19	No	Phase 3	Randomized	Yes
Eisai Inc.	NCT01136733	13/05/2016	Lenvatinib (Lenvima)	Targeted Therapeutics not elsewhere specified	Kidney Cancer	Yes	Yes	Solid	No	No	Yes	CSDR	2010-08-05	2014-06-13	2018-02-08	No	Phase 2	Randomized	Yes
Eisai Inc.	NCT01761266	15/08/2018	Lenvatinib (Lenvima)	Targeted Therapeutics not elsewhere specified	Liver Cancer	Yes	Yes	Solid	No	No	Yes	CSDR	2013-03-01	2016-11-13	2021-03-10	No	Phase 3	Randomized	Yes
Eisai Inc.	NCT02501096	17/09/2019	Pembrolizumab (Keytruda)	Immunomodulators	Solid	Yes	Yes	Solid	No	Yes	Yes	CSDR	2015-07-22	2020-08-18	2023-09-30	No	Phase 2	Nonrandomized	No	Study is still ongoing
Eli Lilly and Company	NCT01170663	05/11/2014	Ramucirumab (Cyramza)	Targeted Therapeutics not elsewhere specified	Stomach Cancer	Yes	Yes	Solid	Yes	No	Yes	Vivli	2010-01-12	2013-01-07	2017-01-02	No	Phase 3	Randomized	Yes
Eli Lilly and Company	NCT01168973	12/12/2014	Ramucirumab (Cyramza)	Targeted Therapeutics not elsewhere specified	Lung Cancer	Yes	Yes	Solid	Yes	No	Yes	Vivli	2010-12-01	2013-12-01	2016-08-01	No	Phase 3	Randomized	Yes
Eli Lilly and Company	NCT02246621	17/08/2018	Abemaciclib (Verzenio)	Targeted Therapeutics not elsewhere specified	Breast Cancer	Yes	Yes	Solid	Yes	No	Yes	Vivli	2014-11-06	2017-01-31	2023-09-30	No	Phase 3	Randomized	Yes
Eli Lilly and Company	NCT00917384	21/04/2014	Ramucirumab (Cyramza)	Targeted Therapeutics not elsewhere specified	Solid	Yes	Yes	Solid	Yes	No	Yes	Vivli	2009-01-08	2012-01-07	2015-01-12	No	Phase 3	Randomized	Yes
Eli Lilly and Company	NCT01183780	24/04/2015	Ramucirumab (Cyramza)	Targeted Therapeutics not elsewhere specified	Colon and Rectal Cancer	Yes	Yes	Solid	Yes	No	Yes	Vivli	2010-12-02	2014-07-17	2016-06-20	No	Phase 3	Randomized	Yes
Eli Lilly and Company	NCT00982111	24/11/2015	Necitumumab (Portrazza)	Targeted Therapeutics not elsewhere specified	Lung Cancer	Yes	Yes	Solid	Yes	No	Yes	Vivli	2009-11-02	2012-11-14	2021-07-31	No	Phase 3	Randomized	Yes
Eli Lilly and Company	NCT00981058	24/11/2015	Necitumumab (Portrazza)	Targeted Therapeutics not elsewhere specified	Lung Cancer	Yes	Yes	Solid	Yes	No	Yes	Vivli	2010-01-07	2013-06-17	2021-07-31	No	Phase 3	Randomized	Yes
Eli Lilly and Company	NCT02102490	28/09/2017	Abemaciclib (Verzenio)	Targeted Therapeutics not elsewhere specified	Breast Cancer	Yes	Yes	Solid	Yes	No	Yes	Vivli	2014-06-10	2016-04-30	2018-10-22	No	Phase 2	Nonrandomized	Yes
Eli Lilly and Company	NCT02107703	28/09/2017	Abemaciclib (Verzenio)	Targeted Therapeutics not elsewhere specified	Breast Cancer	Yes	Yes	Solid	Yes	No	Yes	Vivli	2014-07-22	2017-02-14	2024-01-30	No	Phase 3	Randomized	Yes
Eli Lilly and Company	NCT02411448	29/05/2020	Ramucirumab (Cyramza)	Targeted Therapeutics not elsewhere specified	Lung Cancer	Yes	Yes	Solid	Yes	No	Yes	Vivli	2015-05-06	2019-01-23	2024-05-01	No	Phase 3	Randomized	No	Medicine not approved by both EMA and FDA, or ongoing regulatory submission
Eli Lilly and Company	NCT02435433	31/07/2019	Ramucirumab (Cyramza)	Targeted Therapeutics not elsewhere specified	Liver Cancer	Yes	Yes	Solid	Yes	No	Yes	Vivli	2015-07-20	2018-03-15	2021-12-27	No	Phase 3	Randomized	No	Study is still ongoing
Eli Lilly and Company	NCT03157128	08/05/2020	Selpercatinib (Retevmo)	Targeted Therapeutics not elsewhere specified	Solid	Yes	Yes	Solid	Yes	No	Yes	Vivli	2017-05-02	2022-11-21	2023-11-21	No	Phase 2	Nonrandomized	No	Study is still ongoing
Epizyme	NCT01897571	18/06/2020	Tazemetostat (Tazverik)	Targeted Therapeutics not elsewhere specified	Haematological	No	No	Haematological	No	No	Not_Found	NoneIdentified	2013-01-06	2021-01-05	2021-01-05	No online policy found	Phase 2	Nonrandomized	No	Study is still ongoing
Epizyme	NCT02601950	23/01/2020	Tazemetostat (Tazverik)	Targeted Therapeutics not elsewhere specified	Solid	No	No	Solid	No	No	Not_Found	NoneIdentified	2015-12-22	2023-01-05	2023-01-05	No online policy found	Phase 2	Nonrandomized	No	Study is still ongoing
Exelixis	NCT00704730	29/11/2012	Cabozantinib (Cometriq)	Targeted Therapeutics not elsewhere specified	Thyroid Cancer	No	No	Solid	No	No	Not_Found	NoneIdentified	2008-01-06	2011-01-10	2020-01-09	No online policy found	Phase 3	Randomized	No	Sponsor does not share IPD
Gilead Sciences	NCT01539512	23/07/2014	Idelalisib (Zydelig)	Targeted Therapeutics not elsewhere specified	Leukemia	Yes	Yes	Haematological	Yes	No	Yes	InternalPlatform	2012-01-04	2013-01-10	2014-01-04	No	Phase 3	Randomized	Yes
Gilead Sciences	NCT01282424	23/07/2014	Idelalisib (Zydelig)	Targeted Therapeutics not elsewhere specified	Lymphoma	Yes	Yes	Haematological	Yes	No	Yes	InternalPlatform	2011-03-18	2018-05-02	2018-05-16	No	Phase 2	Nonrandomized	Yes
Gilead Sciences	NCT01631552	22/04/2020	Sacituzumab govitecan (Trodelvy)	Targeted Therapeutics not elsewhere specified	Solid	Yes	Yes	Solid	Yes	No	Yes	InternalPlatform	2012-12-17	2019-03-01	2019-03-01	No	Phase 2	Nonrandomized	No	Medicine not approved by both EMA and FDA, or ongoing regulatory submission
Gilead Sciences	NCT02574455	07/04/2021	Sacituzumab govitecan (Trodelvy)	Targeted Therapeutics not elsewhere specified	Breast Cancer	Yes	Yes	Solid	Yes	No	Yes	InternalPlatform	2017-11-07	2020-03-11	2020-03-11	No	Phase 3	Randomized	No	Medicine not approved by both EMA and FDA, or ongoing regulatory submission
Gilead Sciences	NCT03547973	13/04/2021	Sacituzumab govitecan (Trodelvy)	Targeted Therapeutics not elsewhere specified	Bladder Cancer	Yes	Yes	Solid	Yes	No	Yes	InternalPlatform	2018-08-13	2022-01-10	2024-01-10	No	Phase 2	Nonrandomized	No	Medicine not approved by both EMA and FDA, or ongoing regulatory submission
GlaxoSmithKline	NCT03525678	05/08/2020	Belantamab mafodotin (Blenrep)	Targeted Therapeutics not elsewhere specified	Myeloma	Yes	Yes	Haematological	Yes	No	Yes	Vivli	2018-06-18	2019-06-21	2022-03-31	No	Phase 2	Randomized	No	Other
GlaxoSmithKline	NCT02715284	22/04/2021	Dostarlimab-gxly (Jemperli)	Immunomodulators	Solid	Yes	Yes	Solid	Yes	No	Yes	Vivli	2016-03-07	2024-04-04	2024-04-04	No	Phase 1	Nonrandomized	No	Other
GlaxoSmithKline	NCT02354586	23/10/2019	Niraparib (Zejula)	Targeted Therapeutics not elsewhere specified	Ovarian Cancer	Yes	Yes	Solid	Yes	No	Yes	Vivli	2015-03-23	2018-02-28	2021-09-21	No	Phase 2	Nonrandomized	No	Other
GlaxoSmithKline	NCT01847274	27/03/2017	Niraparib (Zejula)	Targeted Therapeutics not elsewhere specified	Ovarian Cancer	Yes	Yes	Solid	Yes	No	Yes	Vivli	2013-06-21	2016-04-22	2021-11-30	No	Phase 3	Randomized	No	Other
GlaxoSmithKline	NCT02655016	29/04/2020	Niraparib (Zejula)	Targeted Therapeutics not elsewhere specified	Ovarian Cancer	Yes	Yes	Solid	Yes	No	Yes	Vivli	2016-07-07	2019-05-17	2024-03-29	No	Phase 3	Randomized	No	Study is still ongoing
Hoffmann-La Roche	NCT00567190	2012-06-08	Pertuzumab (Perjeta)	Targeted Therapeutics not elsewhere specified	Breast Cancer	Yes	Yes	Solid	Yes	Yes	Yes	Vivli	2008-02-12	2011-05-13	2018-11-23	No	Phase 3	Randomized	Yes
Hoffmann-La Roche	NCT00976989	2013-09-30	Pertuzumab (Perjeta)	Targeted Therapeutics not elsewhere specified	Breast Cancer	Yes	Yes	Solid	Yes	Yes	Yes	Vivli	2009-01-11	2011-01-06	2016-01-01	No	Phase 2	Randomized	Yes
Hoffmann-La Roche	NCT00545688	2013-09-30	Pertuzumab (Perjeta)	Targeted Therapeutics not elsewhere specified	Breast Cancer	Yes	Yes	Solid	Yes	Yes	Yes	Vivli	2006-06-26	2014-09-22	2014-09-22	No	Phase 2	Randomized	Yes
Hoffmann-La Roche	NCT01358877	2017-12-20	Pertuzumab (Perjeta)	Targeted Therapeutics not elsewhere specified	Breast Cancer	Yes	Yes	Solid	Yes	Yes	Yes	Vivli	2011-11-08	2016-12-19	2023-12-01	No	Phase 3	Randomized	Yes
Hoffmann-La Roche	NCT01010061	01/11/2013	Obinutuzumab (Gazyva)	Targeted Therapeutics not elsewhere specified	Leukemia	Yes	Yes	Haematological	Yes	No	Yes	Vivli	2009-12-21	2012-07-01	2017-08-23	No	Phase 3	Randomized	Yes
Hoffmann-La Roche	NCT01772472	03/05/2019	Ado-trastuzumab emtansine (Kadcyla)	Targeted Therapeutics not elsewhere specified	Breast Cancer	Yes	Yes	Solid	Yes	No	Yes	Vivli	2013-04-03	2018-07-25	2025-04-04	No	Phase 3	Randomized	Yes
Hoffmann-La Roche	NCT02367781	03/12/2019	Atezolizumab (Tecentriq)	Immunomodulators	Lung Cancer	Yes	Yes	Solid	Yes	Yes	Yes	Vivli	2015-04-16	2018-03-15	2020-07-02	No	Phase 3	Randomized	Yes
Hoffmann-La Roche	NCT03037385	04/09/2020	Pralsetinib (Gavreto)	Targeted Therapeutics not elsewhere specified	Solid	Yes	Yes	Solid	Yes	No	Yes	Vivli	2017-03-17	2021-12-31	2024-02-29	No	Phase 2	Nonrandomized	No	Study is still ongoing
Hoffmann-La Roche	NCT02075840	06/11/2017	Alectinib (Alecensa)	Targeted Therapeutics not elsewhere specified	Lung Cancer	Yes	Yes	Solid	Yes	No	Yes	Vivli	2014-08-19	2017-02-09	2022-09-29	No	Phase 3	Randomized	Yes
Hoffmann-La Roche	NCT02366143	06/12/2018	Atezolizumab (Tecentriq)	Immunomodulators	Lung Cancer	Yes	Yes	Solid	Yes	Yes	Yes	Vivli	2015-03-31	2019-09-13	2020-09-04	No	Phase 3	Randomized	Yes
Hoffmann-La Roche	NCT02425891	08/03/2019	Atezolizumab (Tecentriq)	Immunomodulators	Breast Cancer	Yes	Yes	Solid	Yes	Yes	Yes	Vivli	2015-06-23	2020-04-14	2021-07-30	No	Phase 3	Randomized	No	IPD in embargo phase, study has passed final completion
Hoffmann-La Roche	NCT02257567	10/06/2019	Polatuzumab vedotin (Polivy)	Immunomodulators	Lymphoma	Yes	Yes	Haematological	Yes	No	Yes	Vivli	2014-10-15	2021-10-30	2021-10-30	No	Phase 2	Randomized	No	Study is still ongoing
Hoffmann-La Roche	NCT01689519	10/11/2015	Cobimetinib (Cotellic)	Targeted Therapeutics not elsewhere specified	Melanoma	Yes	Yes	Solid	Yes	No	Yes	Vivli	2013-01-08	2014-05-09	2019-07-21	No	Phase 3	Randomized	Yes
Hoffmann-La Roche	NCT01801111	11/12/2015	Alectinib (Alecensa)	Targeted Therapeutics not elsewhere specified	Lung Cancer	Yes	Yes	Solid	Yes	No	Yes	Vivli	2013-06-20	2014-10-24	2017-10-27	No	Phase 2	Nonrandomized	No	Phase I/II trials out of scope
Hoffmann-La Roche	NCT01588028 [Now NCT01871805]	11/12/2015	Alectinib (Alecensa)	Targeted Therapeutics not elsewhere specified	Lung Cancer	Yes	Yes	Solid	Yes	No	Yes	Vivli	2013-09-30	2014-10-24	2017-08-31	No	Phase 2	Nonrandomized	No	Phase I/II trials out of scope
Hoffmann-La Roche	NCT02097810	15/08/2019	Entrectinib (Rozlytrek)	Targeted Therapeutics not elsewhere specified	Solid	Yes	Yes	Solid	Yes	No	Yes	Vivli	2014-07-28	2020-06-02	2020-06-02	No	Phase 1	Nonrandomized	No	Phase I/II trials out of scope
Hoffmann-La Roche	NCT02568267	15/08/2019	Entrectinib (Rozlytrek)	Targeted Therapeutics not elsewhere specified	Solid	Yes	Yes	Solid	Yes	No	Yes	Vivli	2015-11-19	2022-12-01	2024-12-02	No	Phase 2	Nonrandomized	No	Study is still ongoing
Hoffmann-La Roche	NCT01332968	16/11/2017	Obinutuzumab (Gazyva)	Targeted Therapeutics not elsewhere specified	Lymphoma	Yes	Yes	Haematological	Yes	No	Yes	Vivli	2011-07-06	2016-02-01	2021-07-30	No	Phase 3	Randomized	Yes
Hoffmann-La Roche	NCT02951767	17/04/2017	Atezolizumab (Tecentriq)	Immunomodulators	Bladder Cancer	Yes	Yes	Solid	Yes	Yes	Yes	Vivli	2014-05-31	2015-05-31	2022-03-01	No	Phase 2	Nonrandomized	Yes
Hoffmann-La Roche	NCT02763579	18/03/2019	Atezolizumab (Tecentriq)	Immunomodulators	Lung Cancer	Yes	Yes	Solid	Yes	Yes	Yes	Vivli	2016-06-07	2018-04-24	2021-12-31	No	Phase 3	Randomized	Yes
Hoffmann-La Roche	NCT02409342	18/05/2020	Atezolizumab (Tecentriq)	Immunomodulators	Lung Cancer	Yes	Yes	Solid	Yes	Yes	Yes	Vivli	2015-07-20	2020-02-04	2021-05-25	No	Phase 3	Randomized	No	IPD in embargo phase, study has passed final completion
Hoffmann-La Roche	NCT02008227	18/10/2016	Atezolizumab (Tecentriq)	Immunomodulators	Lung Cancer	Yes	Yes	Solid	Yes	Yes	Yes	Vivli	2014-03-11	2016-07-07	2019-01-09	No	Phase 3	Randomized	Yes
Hoffmann-La Roche	NCT03125902	18/12/2020	Atezolizumab (Tecentriq)	Immunomodulators	Breast Cancer	Yes	Yes	Solid	Yes	Yes	Yes	Vivli	2017-08-25	2019-11-15	2021-12-02	No	Phase 3	Randomized	No	Study is still ongoing
Hoffmann-La Roche	NCT00829166	22/02/2013	Ado-trastuzumab emtansine (Kadcyla)	Targeted Therapeutics not elsewhere specified	Breast Cancer	Yes	Yes	Solid	Yes	No	Yes	Vivli	2009-01-02	2012-01-07	2015-01-09	No	Phase 3	Randomized	Yes
Hoffmann-La Roche	NCT01059630	26/02/2016	Obinutuzumab (Gazyva)	Targeted Therapeutics not elsewhere specified	Lymphoma	Yes	Yes	Haematological	Yes	No	Yes	Vivli	2010-04-30	2014-09-30	2018-11-30	No	Phase 3	Randomized	Yes
Hoffmann-La Roche	NCT03434379	29/05/2020	Atezolizumab (Tecentriq)	Immunomodulators	Liver Cancer	Yes	Yes	Solid	Yes	Yes	Yes	Vivli	2018-03-15	2021-06-02	2022-06-30	No	Phase 3	Randomized	Yes
Hoffmann-La Roche	NCT02908672	30/07/2020	Atezolizumab (Tecentriq)	Immunomodulators	Melanoma	Yes	Yes	Solid	Yes	Yes	Yes	Vivli	2017-01-13	2019-10-11	2023-07-29	No	Phase 3	Randomized	Yes
Hoffmann-La Roche	NCT02005471	08/06/2018	Venetoclax (Venclexta)	Targeted Therapeutics not elsewhere specified	Leukemia	Yes	Yes	Haematological	Yes	No	Yes	Vivli	2014-03-17	2017-05-08	2022-06-30	No	Phase 3	Randomized	Yes
Hoffmann-La Roche	NCT02242942	15/05/2019	Venetoclax (Venclexta)	Targeted Therapeutics not elsewhere specified	Leukemia	Yes	Yes	Haematological	Yes	No	Yes	Vivli	2014-12-31	2018-08-17	2025-08-31	No	Phase 3	Randomized	Yes
Hoffmann-La Roche	NCT00833417	30/01/2012	Vismodegib (Erivedge)	Targeted Therapeutics not elsewhere specified	Solid	Yes	Yes	Solid	Yes	No	Yes	Vivli	2009-01-02	2010-01-11	2014-01-04	No	Phase 2	Nonrandomized	Yes
Hoffmann-La Roche	NCT01006980	17/08/2011	Vemurafenib (Zelboraf)	Targeted Therapeutics not elsewhere specified	Melanoma	Yes	Yes	Solid	Yes	No	Yes	Vivli	2010-01-01	2010-01-12	2015-01-07	No	Phase 3	Randomized	Yes
Hoffmann-La Roche	NCT00949702	17/08/2011	Vemurafenib (Zelboraf)	Targeted Therapeutics not elsewhere specified	Melanoma	Yes	Yes	Solid	Yes	No	Yes	Vivli	2009-09-30	2010-09-27	2014-06-03	No	Phase 2	Nonrandomized	Yes
Hoffmann-La Roche	NCT01378975	31/08/2016	Vemurafenib (Zelboraf)	Targeted Therapeutics not elsewhere specified	Melanoma	Yes	Yes	Solid	Yes	No	Yes	Vivli	2011-01-07	2015-01-07	2015-01-07	No	Phase 2	Nonrandomized	Yes
Hoffmann-La Roche	NCT01524978	06/11/2017	Vemurafenib (Zelboraf)	Targeted Therapeutics not elsewhere specified	Myeloma	Yes	Yes	Solid	Yes	No	Yes	Vivli	2012-04-12	2016-10-28	2016-10-28	No	Phase 2	Nonrandomized	No	Other
Incyte Corporation	NCT02924376	17/04/2020	Pemigatinib (Pemazyre)	Targeted Therapeutics not elsewhere specified	Liver Cancer	Yes	No	Solid	No	No	Yes	InternalPlatform	2017-01-16	2021-09-29	2021-09-29	Yes	Phase 2	Nonrandomized	No	IPD in embargo phase, study has passed final completion
Janssen Research & Development, LLC	NCT01722487	04/03/2016	Ibrutinib (Imbruvica)	Targeted Therapeutics not elsewhere specified	Haematological	Yes	Yes	Haematological	Yes	Yes	Yes	YODA	2013-01-03	2015-01-05	2015-01-05	Yes	Phase 3	Randomized	Yes
Janssen Research & Development, LLC	NCT01611090	06/05/2016	Ibrutinib (Imbruvica)	Targeted Therapeutics not elsewhere specified	Haematological	Yes	Yes	Haematological	Yes	Yes	Yes	YODA	2012-09-19	2019-01-23	2019-01-23	Yes	Phase 3	Randomized	Yes
Janssen Research & Development, LLC	NCT01715285	07/02/2018	Abiraterone (Zytiga)	Hormonal Drugs	Prostate Cancer	Yes	Yes	Solid	Yes	Yes	Yes	YODA	2013-02-12	2016-10-31	2021-08-31	Yes	Phase 3	Randomized	Yes
Janssen Research & Development, LLC	NCT02195479	07/05/2018	Daratumumab (Darzalex)	Targeted Therapeutics not elsewhere specified	Myeloma	Yes	Yes	Haematological	Yes	No	Yes	YODA	2014-12-09	2017-11-21	2021-10-20	Yes	Phase 3	Randomized	No	Study is still ongoing
Janssen Research & Development, LLC	NCT00574288	16/11/2015	Daratumumab (Darzalex)	Targeted Therapeutics not elsewhere specified	Myeloma	Yes	Yes	Haematological	Yes	No	Yes	YODA	2008-03-26	2015-01-09	2017-04-03	Yes	Phase 2	Nonrandomized	Yes
Janssen Research & Development, LLC	NCT00887198	10/12/2012	Abiraterone (Zytiga)	Hormonal Drugs	Prostate Cancer	Yes	Yes	Solid	Yes	Yes	Yes	YODA	2009-04-28	2014-03-31	2017-05-25	Yes	Phase 3	Randomized	Yes
Janssen Research & Development, LLC	NCT01105247	12/02/2014	Ibrutinib (Imbruvica)	Targeted Therapeutics not elsewhere specified	Haematological	Yes	Yes	Haematological	Yes	Yes	Yes	YODA	2010-01-05	2012-01-12	2013-01-02	Yes	Phase 2	Nonrandomized	Yes
Janssen Research & Development, LLC	NCT02365597	12/04/2019	Erdafitinib (Balversa)	Targeted Therapeutics not elsewhere specified	Bladder Cancer	Yes	Yes	Solid	Yes	No	Yes	YODA	2015-04-22	2022-06-30	2023-12-31	Yes	Phase 2	Randomized	No	Study is still ongoing
Janssen Research & Development, LLC	NCT01236391	13/11/2013	Ibrutinib (Imbruvica)	Targeted Therapeutics not elsewhere specified	Lymphoma	Yes	Yes	Haematological	Yes	Yes	Yes	YODA	2011-01-02	2014-01-01	2014-01-01	Yes	Phase 2	Nonrandomized	Yes
Janssen Research & Development, LLC	NCT01946204	14/02/2018	Apalutamide (Erleada)	Hormonal Drugs	Prostate Cancer	Yes	Yes	Solid	Yes	No	Yes	YODA	2013-10-14	2017-05-19	2022-11-29	Yes	Phase 3	Randomized	No	Study is still ongoing
Janssen Research & Development, LLC	NCT01998971	16/06/2017	Daratumumab (Darzalex)	Targeted Therapeutics not elsewhere specified	Myeloma	Yes	Yes	Haematological	Yes	No	Yes	YODA	2014-02-18	2019-01-31	2022-07-01	Yes	Phase 1	Nonrandomized	No	Study is still ongoing
Janssen Research & Development, LLC	NCT01985126	16/11/2015	Daratumumab (Darzalex)	Targeted Therapeutics not elsewhere specified	Myeloma	Yes	Yes	Haematological	Yes	No	Yes	YODA	2013-09-27	2015-01-09	2017-05-30	Yes	Phase 2	Randomized	Yes
Janssen Research & Development, LLC	NCT02489318	17/09/2019	Apalutamide (Erleada)	Hormonal Drugs	Prostate Cancer	Yes	Yes	Solid	Yes	No	Yes	YODA	2015-11-27	2020-09-07	2024-03-01	Yes	Phase 3	Randomized	No	Study is still ongoing
Janssen Research & Development, LLC	NCT01980628	18/01/2017	Ibrutinib (Imbruvica)	Targeted Therapeutics not elsewhere specified	Lymphoma	Yes	Yes	Haematological	Yes	Yes	Yes	YODA	2013-01-12	2016-01-07	2017-10-02	Yes	Phase 2	Nonrandomized	No	Medicine not approved by both EMA and FDA, or ongoing regulatory submission
Janssen Research & Development, LLC	NCT02609776	21/05/2021	Amivantamab-vmjw (Rybrevant)	Targeted Therapeutics not elsewhere specified	Lung Cancer	Yes	Yes	Solid	Yes	No	Yes	YODA	2016-05-24	2024-01-15	2024-01-15	Yes	Phase 1	Nonrandomized	No	Study is still ongoing
Janssen Research & Development, LLC	NCT02136134	21/11/2016	Daratumumab (Darzalex)	Targeted Therapeutics not elsewhere specified	Myeloma	Yes	Yes	Haematological	Yes	No	Yes	YODA	2014-01-09	2016-01-01	2024-01-06	Yes	Phase 3	Randomized	Yes
Janssen Research & Development, LLC	NCT02076009	21/11/2016	Daratumumab (Darzalex)	Targeted Therapeutics not elsewhere specified	Myeloma	Yes	Yes	Haematological	Yes	No	Yes	YODA	2014-01-06	2016-01-03	2022-01-12	Yes	Phase 3	Randomized	Yes
Janssen Research & Development, LLC	NCT02165397	24/08/2018	Ibrutinib (Imbruvica)	Targeted Therapeutics not elsewhere specified	Lymphoma	Yes	Yes	Haematological	Yes	Yes	Yes	YODA	2014-07-07	2019-11-07	2019-11-07	Yes	Phase 3	Randomized	Yes
Janssen Research & Development, LLC	NCT02252172	27/06/2019	Daratumumab (Darzalex)	Targeted Therapeutics not elsewhere specified	Myeloma	Yes	Yes	Haematological	Yes	No	Yes	YODA	2015-02-16	2018-09-24	2024-03-30	Yes	Phase 3	Randomized	Yes
Janssen Research & Development, LLC	NCT00638690	28/04/2011	Abiraterone (Zytiga)	Hormonal Drugs	Prostate Cancer	Yes	Yes	Solid	Yes	Yes	Yes	YODA	2008-01-05	2010-01-08	2012-01-10	Yes	Phase 3	Randomized	Yes
Janssen Research & Development, LLC	NCT01578707	28/07/2014	Ibrutinib (Imbruvica)	Targeted Therapeutics not elsewhere specified	Haematological	Yes	Yes	Haematological	Yes	Yes	Yes	YODA	2012-01-06	2013-01-11	2018-10-25	Yes	Phase 3	Randomized	Yes
Janssen Research & Development, LLC	NCT01343277	23/10/2015	Trabectedin (Yondelis)	Cytotoxic Drugs	Solid	Yes	Yes	Solid	Yes	No	Yes	YODA	2011-01-06	2015-01-01	2016-01-04	Yes	Phase 3	Randomized	Yes
Jazz Pharmaceuticals	NCT01643408	18/11/2011	Asparaginase Erwinia chrysanthemi (Erwinaze)	Cytotoxic Drugs	Haematological	No	No	Haematological	No	No	Not_Found	NoneIdentified	2012-01-11	2013-01-08	2013-01-12	No online policy found	Phase 2	Nonrandomized	No	Other
Jazz Pharmaceuticals	NCT04145531	30/06/2021	Asparaginase erwinia chrysanthemi (recombinant)-rywn (Rylaze)	Cytotoxic Drugs	Leukemia	No	No	Haematological	No	No	Not_Found	NoneIdentified	2019-12-27	2021-01-12	2021-01-12	No online policy found	Phase 3	Nonrandomized	No	Study is still ongoing
Karyopharm Therapeutics Inc	NCT02336815	03/07/2019	Selinexor (Xpovio)	Targeted Therapeutics not elsewhere specified	Myeloma	No	No	Haematological	No	No	Not_Found	NoneIdentified	2015-05-26	2019-07-26	2019-07-26	No online policy found	Phase 2	Nonrandomized	No	IPD in embargo phase, study has passed final completion
Karyopharm Therapeutics Inc	NCT03110562	18/12/2020	Selinexor (Xpovio)	Targeted Therapeutics not elsewhere specified	Myeloma	No	No	Haematological	No	No	Not_Found	NoneIdentified	2017-05-24	2020-02-18	2023-09-01	No online policy found	Phase 3	Randomized	Yes
Karyopharm Therapeutics Inc	NCT02227251	22/06/2020	Selinexor (Xpovio)	Targeted Therapeutics not elsewhere specified	Lymphoma	No	No	Haematological	No	No	Not_Found	NoneIdentified	2014-01-11	2022-01-08	2024-01-12	No online policy found	Phase 2	Randomized	Yes
Kyowa Hakko Kirin	NCT01728805	08/08/2018	Mogamulizumab (Poteligeo)	Targeted Therapeutics not elsewhere specified	Lymphoma	No	No	Haematological	No	No	Yes	Vivli	2012-01-11	2017-01-03	2021-02-17	Yes	Phase 3	Randomized	No	Medicine not approved by both EMA and FDA, or ongoing regulatory submission
MacroGenics	NCT02492711	16/12/2020	Margetuximab (Margenza)	Targeted Therapeutics not elsewhere specified	Breast Cancer	No	No	Solid	No	No	Not_Found	NoneIdentified	2015-08-24	2021-01-12	2021-01-12	No online policy found	Phase 3	Randomized	No	Sponsor does not share IPD
Merck KGaA	NCT01772004	12/10/2017	Avelumab (Bavencio)	Immunomodulators	Solid	Yes	Yes	Solid	No	No	Yes	InternalPlatform	2013-01-31	2019-12-16	2019-12-16	No	Phase 1	Nonrandomized	No	Phase I/II trials out of scope
Merck KGaA	NCT02155647	23/03/2017	Avelumab (Bavencio)	Immunomodulators	Solid	Yes	Yes	Solid	No	No	Yes	InternalPlatform	2014-07-03	2019-05-02	2024-05-03	No	Phase 2	Nonrandomized	Yes
Merck KGaA	NCT02864992	03/02/2021	Tepotinib (Tepmetko)	Targeted Therapeutics not elsewhere specified	Lung Cancer	Yes	Yes	Solid	No	No	Yes	InternalPlatform	2016-09-13	2021-12-09	2023-02-28	No	Phase 2	Nonrandomized	No	Study is still ongoing
Merck Sharp & Dohme Corp.	NCT02853331	04/06/2020	Axitinib (Inlyta)	Targeted Therapeutics not elsewhere specified	Kidney Cancer	Yes	Yes	Solid	Yes	No	Yes	InternalPlatform	2016-09-16	2018-10-18	2022-01-27	Yes	Phase 3	Randomized	No	Study is still ongoing
Merck Sharp & Dohme Corp.	NCT03615326	05/05/2021	Pembrolizumab (Keytruda)	Immunomodulators	Solid	Yes	Yes	Solid	Yes	Yes	Yes	InternalPlatform	2018-10-05	2023-06-01	2024-03-20	Yes	Phase 3	Randomized	No	Study is still ongoing
Merck Sharp & Dohme Corp.	NCT01848834	05/08/2016	Pembrolizumab (Keytruda)	Immunomodulators	Solid	Yes	Yes	Solid	Yes	Yes	Yes	InternalPlatform	2013-05-07	2016-04-26	2020-06-30	Yes	Phase 1	Nonrandomized	No	Phase I/II trials out of scope
Merck Sharp & Dohme Corp.	NCT02625961	08/01/2020	Pembrolizumab (Keytruda)	Immunomodulators	Bladder Cancer	Yes	Yes	Solid	Yes	Yes	Yes	InternalPlatform	2016-02-10	2022-06-15	2023-07-30	Yes	Phase 2	Nonrandomized	No	Study is still ongoing
Merck Sharp & Dohme Corp.	NCT02702414	09/11/2018	Pembrolizumab (Keytruda)	Immunomodulators	Liver Cancer	Yes	Yes	Solid	Yes	Yes	Yes	InternalPlatform	2016-05-31	2021-01-19	2022-06-30	Yes	Phase 2	Nonrandomized	No	Study is still ongoing
Merck Sharp & Dohme Corp.	NCT02358031	10/06/2019	Pembrolizumab (Keytruda)	Immunomodulators	Solid	Yes	Yes	Solid	Yes	Yes	Yes	InternalPlatform	2015-03-19	2019-02-25	2023-01-17	Yes	Phase 3	Randomized	No	Study is still ongoing
Merck Sharp & Dohme Corp.	NCT02220894	11/04/2019	Pembrolizumab (Keytruda)	Immunomodulators	Lung Cancer	Yes	Yes	Solid	Yes	Yes	Yes	InternalPlatform	2014-10-30	2018-02-26	2022-03-07	Yes	Phase 3	Randomized	No	Study is still ongoing
Merck Sharp & Dohme Corp.	NCT02576990	13/06/2018	Pembrolizumab (Keytruda)	Immunomodulators	Lymphoma	Yes	Yes	Haematological	Yes	Yes	Yes	InternalPlatform	2015-12-02	2019-05-28	2020-10-23	Yes	Phase 2	Nonrandomized	No	IPD in embargo phase, study has passed final completion
Merck Sharp & Dohme Corp.	NCT02819518	13/11/2020	Pembrolizumab (Keytruda)	Immunomodulators	Breast Cancer	Yes	Yes	Solid	Yes	Yes	Yes	InternalPlatform	2016-07-27	2022-01-12	2022-01-12	Yes	Phase 3	Randomized	No	Study is still ongoing
Merck Sharp & Dohme Corp.	NCT02453594	14/03/2017	Pembrolizumab (Keytruda)	Immunomodulators	Lymphoma	Yes	Yes	Haematological	Yes	Yes	Yes	InternalPlatform	2015-06-10	2022-04-20	2022-04-20	Yes	Phase 2	Nonrandomized	No	Study is still ongoing
Merck Sharp & Dohme Corp.	NCT02142738	14/03/2017	Pembrolizumab (Keytruda)	Immunomodulators	Lung Cancer	Yes	Yes	Solid	Yes	Yes	Yes	InternalPlatform	2014-08-25	2016-05-09	2021-05-27	Yes	Phase 3	Randomized	No	IPD in embargo phase, study has passed final completion
Merck Sharp & Dohme Corp.	NCT02684292	14/10/2020	Pembrolizumab (Keytruda)	Immunomodulators	Lymphoma	Yes	Yes	Haematological	Yes	Yes	Yes	InternalPlatform	2016-05-23	2025-07-18	2025-07-18	Yes	Phase 3	Randomized	No	Study is still ongoing
Merck Sharp & Dohme Corp.	NCT02362594	15/02/2019	Pembrolizumab (Keytruda)	Immunomodulators	Melanoma	Yes	Yes	Solid	Yes	Yes	Yes	InternalPlatform	2015-07-16	2018-01-08	2026-07-31	Yes	Phase 3	Randomized	No	Study is still ongoing
Merck Sharp & Dohme Corp.	NCT02256436	18/05/2017	Pembrolizumab (Keytruda)	Immunomodulators	Bladder Cancer	Yes	Yes	Solid	Yes	Yes	Yes	InternalPlatform	2014-10-22	2016-09-07	2020-10-01	Yes	Phase 3	Randomized	No	IPD in embargo phase, study has passed final completion
Merck Sharp & Dohme Corp.	NCT02335424	18/05/2017	Pembrolizumab (Keytruda)	Immunomodulators	Bladder Cancer	Yes	Yes	Solid	Yes	Yes	Yes	InternalPlatform	2015-02-24	2018-06-19	2021-12-28	Yes	Phase 2	Nonrandomized	No	Study is still ongoing
Merck Sharp & Dohme Corp.	NCT01866319	18/12/2015	Pembrolizumab (Keytruda)	Immunomodulators	Melanoma	Yes	Yes	Solid	Yes	Yes	Yes	InternalPlatform	2013-08-28	2015-03-03	2019-06-03	Yes	Phase 3	Randomized	Yes
Merck Sharp & Dohme Corp.	NCT01704287	18/12/2015	Pembrolizumab (Keytruda)	Immunomodulators	Melanoma	Yes	Yes	Solid	Yes	Yes	Yes	InternalPlatform	2012-11-20	2015-11-16	2019-01-31	Yes	Phase 2	Randomized	Yes
Merck Sharp & Dohme Corp.	NCT02853305	19/06/2018	Pembrolizumab (Keytruda)	Immunomodulators	Bladder Cancer	Yes	Yes	Solid	Yes	Yes	Yes	InternalPlatform	2016-09-15	2020-04-29	2022-05-31	Yes	Phase 3	Randomized	No	Study is still ongoing
Merck Sharp & Dohme Corp.	NCT02578680	20/08/2018	Pembrolizumab (Keytruda)	Immunomodulators	Lung Cancer	Yes	Yes	Solid	Yes	Yes	Yes	InternalPlatform	2016-01-15	2017-11-08	2022-03-07	Yes	Phase 3	Randomized	No	Study is still ongoing
Merck Sharp & Dohme Corp.	NCT03189719	22/03/2021	Pembrolizumab (Keytruda)	Immunomodulators	Esophageal Cancer	Yes	Yes	Solid	Yes	Yes	Yes	InternalPlatform	2017-07-25	2020-07-02	2022-06-03	Yes	Phase 3	Randomized	No	Study is still ongoing
Merck Sharp & Dohme Corp.	NCT02335411	22/09/2017	Pembrolizumab (Keytruda)	Immunomodulators	Solid	Yes	Yes	Solid	Yes	Yes	Yes	InternalPlatform	2015-02-03	2021-07-23	2021-07-23	Yes	Phase 2	Nonrandomized	No	IPD in embargo phase, study has passed final completion
Merck Sharp & Dohme Corp.	NCT02460198	23/05/2017	Pembrolizumab (Keytruda)	Immunomodulators	Colon and Rectal Cancer	Yes	Yes	Solid	Yes	Yes	Yes	InternalPlatform	2015-08-25	2019-09-09	2021-02-19	Yes	Phase 2	Nonrandomized	No	IPD in embargo phase, study has passed final completion
Merck Sharp & Dohme Corp.	NCT02054806	23/05/2017	Pembrolizumab (Keytruda)	Immunomodulators	Solid	Yes	Yes	Solid	Yes	Yes	Yes	InternalPlatform	2014-02-17	2021-04-30	2021-04-30	Yes	Phase 1	Nonrandomized	No	Phase I/II trials out of scope
Merck Sharp & Dohme Corp.	NCT02628067	23/05/2017	Pembrolizumab (Keytruda)	Immunomodulators	Solid	Yes	Yes	Solid	Yes	Yes	Yes	InternalPlatform	2015-12-18	2026-06-18	2026-06-18	Yes	Phase 2	Nonrandomized	No	Study is still ongoing
Merck Sharp & Dohme Corp.	NCT01905657	24/10/2016	Pembrolizumab (Keytruda)	Immunomodulators	Lung Cancer	Yes	Yes	Solid	Yes	Yes	Yes	InternalPlatform	2013-08-09	2015-09-30	2020-09-30	Yes	Phase 3	Randomized	No	IPD in embargo phase, study has passed final completion
Merck Sharp & Dohme Corp.	NCT03284424	28/04/2020	Pembrolizumab (Keytruda)	Immunomodulators	Solid	Yes	Yes	Solid	Yes	Yes	Yes	InternalPlatform	2017-10-26	2021-01-17	2022-06-15	Yes	Phase 2	Nonrandomized	No	Study is still ongoing
Merck Sharp & Dohme Corp.	NCT02563002	28/04/2020	Pembrolizumab (Keytruda)	Immunomodulators	Colon and Rectal Cancer	Yes	Yes	Solid	Yes	Yes	Yes	InternalPlatform	2015-11-30	2021-02-19	2023-02-20	Yes	Phase 3	Randomized	No	Study is still ongoing
Merck Sharp & Dohme Corp.	NCT02559687	30/07/2019	Pembrolizumab (Keytruda)	Immunomodulators	Esophageal Cancer	Yes	Yes	Solid	Yes	Yes	Yes	InternalPlatform	2015-12-02	2018-07-30	2021-10-29	Yes	Phase 2	Nonrandomized	No	Study is still ongoing
Merck Sharp & Dohme Corp.	NCT02564263	30/07/2019	Pembrolizumab (Keytruda)	Immunomodulators	Esophageal Cancer	Yes	Yes	Solid	Yes	Yes	Yes	InternalPlatform	2015-12-01	2018-10-15	2021-12-31	Yes	Phase 3	Randomized	No	Study is still ongoing
Merck Sharp & Dohme Corp.	NCT02775435	30/10/2018	Pembrolizumab (Keytruda)	Immunomodulators	Lung Cancer	Yes	Yes	Solid	Yes	Yes	Yes	InternalPlatform	2016-06-09	2018-04-03	2022-02-15	Yes	Phase 3	Randomized	No	Study is still ongoing
MorphoSys AG	NCT02399085	31/07/2020	Tafasitamab (Monjuvi)	Immunomodulators	Lymphoma	No	No	Haematological	No	No	Not_Found	NoneIdentified	2016-01-03	2018-01-11	2022-01-11	No online policy found	Phase 2	Nonrandomized	No	Study is still ongoing
Myovant Sciences	NCT03085095	18/12/2020	Relugolix (Orgovyx)	Hormonal Drugs	Prostate Cancer	No	No	Solid	No	No	Not_Found	NoneIdentified	2017-04-18	2019-10-25	2021-11-01	No online policy found	Phase 3	Randomized	No	No response within 4 months to generic sponsor contact
Novartis	NCT02414139	06/05/2020	Capmatinib (Tabrecta)	Targeted Therapeutics not elsewhere specified	Lung Cancer	Yes	Yes	Solid	Yes	No	Yes	CSDR	2015-06-11	2023-01-27	2023-03-30	Yes	Phase 2	Nonrandomized	No	Study is still ongoing
Novartis	NCT01958021	13/03/2017	Ribociclib (Kisqali)	Targeted Therapeutics not elsewhere specified	Breast Cancer	Yes	Yes	Solid	Yes	No	Yes	CSDR	2013-12-17	2016-01-29	2022-08-31	Yes	Phase 3	Randomized	No	Study is still ongoing
Novartis	NCT02278120	18/07/2018	Ribociclib (Kisqali)	Targeted Therapeutics not elsewhere specified	Breast Cancer	Yes	Yes	Solid	Yes	No	Yes	CSDR	2014-11-20	2017-08-21	2021-12-21	Yes	Phase 3	Randomized	No	Study is still ongoing
Novartis	NCT02422615	18/07/2018	Ribociclib (Kisqali)	Targeted Therapeutics not elsewhere specified	Breast Cancer	Yes	Yes	Solid	Yes	No	Yes	CSDR	2015-06-09	2017-11-03	2022-09-30	Yes	Phase 3	Randomized	No	Study is still ongoing
Novartis	NCT01597908	20/11/2015	Dabrafenib (Tafinlar)	Targeted Therapeutics not elsewhere specified	Melanoma	Yes	Yes	Solid	Yes	No	Yes	CSDR	2012-06-04	2014-04-17	2019-04-25	Yes	Phase 3	Randomized	Yes
Novartis	NCT01023308	23/02/2015	Panobinostat (Farydak)	Cytotoxic Drugs	Myeloma	Yes	Yes	Haematological	Yes	No	Yes	CSDR	2009-12-21	2015-07-30	2015-07-30	Yes	Phase 3	Randomized	Yes
Novartis	NCT02437318	24/05/2019	Alpelisib (Piqray)	Targeted Therapeutics not elsewhere specified	Breast Cancer	Yes	Yes	Solid	Yes	No	Yes	CSDR	2015-07-23	2018-06-12	2022-07-01	Yes	Phase 3	Randomized	No	Study is still ongoing
Novartis	NCT01828099	26/05/2017	Ceritinib (Zykadia)	Targeted Therapeutics not elsewhere specified	Lung Cancer	Yes	Yes	Solid	Yes	No	Yes	CSDR	2013-03-13	2016-06-24	2023-12-14	Yes	Phase 3	Randomized	No	Study is still ongoing
Novartis	NCT00782067	28/04/2017	Midostaurin (Rydapt)	Targeted Therapeutics not elsewhere specified	Leukemia	Yes	Yes	Haematological	Yes	No	Yes	CSDR	2008-10-13	2014-12-01	2017-08-24	Yes	Phase 2	Nonrandomized	Yes
Novartis	NCT01283516	29/04/2014	Ceritinib (Zykadia)	Targeted Therapeutics not elsewhere specified	Solid	Yes	Yes	Solid	Yes	No	Yes	CSDR	2011-01-24	2016-05-03	2016-05-03	Yes	Phase 1	Nonrandomized	Yes
Novartis	NCT01266967	29/05/2013	Dabrafenib (Tafinlar)	Targeted Therapeutics not elsewhere specified	Melanoma	Yes	Yes	Solid	Yes	No	Yes	CSDR	2011-01-02	2011-01-11	2012-01-11	Yes	Phase 2	Nonrandomized	Yes
Novartis	NCT01227889	29/05/2013	Dabrafenib (Tafinlar)	Targeted Therapeutics not elsewhere specified	Solid	Yes	Yes	Solid	Yes	No	Yes	CSDR	2010-12-23	2011-12-19	2016-09-16	Yes	Phase 3	Randomized	Yes
Novartis	NCT01245062	29/05/2013	Trametinib (Mekinist)	Targeted Therapeutics not elsewhere specified	Melanoma	Yes	Yes	Solid	Yes	No	Yes	CSDR	2010-11-22	2011-10-26	2016-12-16	Yes	Phase 3	Randomized	Yes
Novartis	NCT01584648	20/11/2015	Trametinib (Mekinist)	Targeted Therapeutics not elsewhere specified	Melanoma	Yes	Yes	Solid	Yes	No	Yes	CSDR	2012-05-04	2013-08-26	2019-02-28	Yes	Phase 3	Randomized	Yes
Novartis	NCT01336634	22/06/2017	Trametinib (Mekinist)	Targeted Therapeutics not elsewhere specified	Solid	Yes	Yes	Solid	Yes	No	Yes	CSDR	2011-06-20	2015-10-01	2021-01-07	Yes	Phase 2	Nonrandomized	Yes
Novartis	NCT02039947	06/10/2019	Trametinib (Mekinist)	Targeted Therapeutics not elsewhere specified	Melanoma	Yes	Yes	Solid	Yes	No	Yes	CSDR	2014-02-21	2017-05-12	2018-02-14	Yes	Phase 2	Nonrandomized	Yes
Novartis	NCT01682083	30/04/2018	Trametinib (Mekinist)	Targeted Therapeutics not elsewhere specified	Melanoma	Yes	Yes	Solid	Yes	No	Yes	CSDR	2013-01-08	2017-06-30	2022-12-30	Yes	Phase 3	Randomized	No	Study is still ongoing
Novartis	NCT02034110	04/05/2018	Trametinib (Mekinist)	Targeted Therapeutics not elsewhere specified	Solid	Yes	Yes	Solid	Yes	No	Yes	CSDR	2014-03-12	2021-08-27	2021-08-27	Yes	Phase 2	Nonrandomized	No	Study is still ongoing
Novartis	NCT01327053	24/07/2015	Sonidegib (Odomzo)	Targeted Therapeutics not elsewhere specified	Solid	Yes	Yes	Solid	Yes	No	Yes	CSDR	2011-06-29	2013-06-28	2018-06-29	Yes	Phase 2	Randomized	Yes
Oncopeptides AB	NCT02963493	26/02/2021	Melphalan flufenamide (Pepaxto)	Cytotoxic Drugs	Myeloma	No	No	Haematological	No	No	Not_Found	NoneIdentified	2016-12-28	2020-09-08	2022-01-09	No online policy found	Phase 2	Nonrandomized	No	Medicine not approved by both EMA and FDA, or ongoing regulatory submission
Pfizer	NCT01740427	2017-03-31	Palbociclib (Ibrance)	Targeted Therapeutics not elsewhere specified	Breast Cancer	Yes	Yes	Solid	Yes	Yes	Yes	Vivli	2013-02-22	2016-02-26	2023-08-26	Yes	Phase 3	Randomized	Yes
Pfizer	NCT01970865	02/11/2018	Lorlatinib (Lorbrena)	Targeted Therapeutics not elsewhere specified	Lung Cancer	Yes	Yes	Solid	Yes	No	Yes	Vivli	2014-01-08	2017-03-15	2021-08-20	Yes	Phase 2	Nonrandomized	Yes
Pfizer	NCT03052608	03/03/2021	Lorlatinib (Lorbrena)	Targeted Therapeutics not elsewhere specified	Lung Cancer	Yes	Yes	Solid	Yes	No	Yes	Vivli	2017-04-14	2020-03-20	2024-02-01	Yes	Phase 3	Randomized	No	Study is still ongoing
Pfizer	NCT02684006	04/06/2020	Axitinib (Inlyta)	Targeted Therapeutics not elsewhere specified	Kidney Cancer	Yes	Yes	Solid	Yes	No	Yes	Vivli	2016-03-23	2024-05-21	2024-05-21	Yes	Phase 3	Randomized	No	Study is still ongoing
Pfizer	NCT00261846	04/09/2012	Bosutinib monohydrate (Bosulif)	Targeted Therapeutics not elsewhere specified	Leukemia	Yes	Yes	Haematological	Yes	No	Yes	Vivli	2006-01-18	2009-09-25	2015-08-06	Yes	Phase 2	Nonrandomized	Yes
Pfizer	NCT02928224	08/04/2020	Encorafenib (Braftovi)	Targeted Therapeutics not elsewhere specified	Colon and Rectal Cancer	Yes	Yes	Solid	Yes	No	Yes	Vivli	2016-10-13	2019-02-11	2022-05-31	Yes	Phase 3	Randomized	Yes
Pfizer	NCT01212991	10/09/2014	Enzalutamide (Xtandi)	Hormonal Drugs	Prostate Cancer	Yes	Yes	Solid	Yes	Yes	Yes	Vivli	2010-09-16	2013-09-30	2019-02-14	Yes	Phase 3	Randomized	Yes
Pfizer	NCT02003924	13/07/2018	Enzalutamide (Xtandi)	Hormonal Drugs	Prostate Cancer	Yes	Yes	Solid	Yes	Yes	Yes	Vivli	2013-10-31	2017-06-28	2023-12-31	Yes	Phase 3	Randomized	Yes
Pfizer	NCT01154140	14/09/2015	Crizotinib (Xalkori)	Targeted Therapeutics not elsewhere specified	Lung Cancer	Yes	Yes	Solid	Yes	No	Yes	Vivli	2011-01-13	2013-11-30	2016-11-30	Yes	Phase 3	Randomized	Yes
Pfizer	NCT01564784	17/08/2017	Inotuzumab ozogamicin (Besponsa)	Targeted Therapeutics not elsewhere specified	Leukemia	Yes	Yes	Haematological	Yes	No	Yes	Vivli	2012-08-02	2016-03-08	2017-01-04	Yes	Phase 3	Randomized	Yes
Pfizer	NCT01942135	19/02/2016	Palbociclib (Ibrance)	Targeted Therapeutics not elsewhere specified	Breast Cancer	Yes	Yes	Solid	Yes	Yes	Yes	Vivli	2013-09-26	2014-12-05	2022-02-28	Yes	Phase 3	Randomized	Yes
Pfizer	NCT02130557	19/12/2017	Bosutinib monohydrate (Bosulif)	Targeted Therapeutics not elsewhere specified	Leukemia	Yes	Yes	Haematological	Yes	No	Yes	Vivli	2014-07-15	2016-08-11	2020-04-17	Yes	Phase 3	Randomized	Yes
Pfizer	NCT00932893	20/11/2013	Crizotinib (Xalkori)	Targeted Therapeutics not elsewhere specified	Lung Cancer	Yes	Yes	Solid	Yes	No	Yes	Vivli	2009-01-09	2012-01-03	2016-01-01	Yes	Phase 3	Randomized	Yes
Pfizer	NCT00585195	20/11/2013	Crizotinib (Xalkori)	Targeted Therapeutics not elsewhere specified	Solid	Yes	Yes	Solid	Yes	No	Yes	Vivli	2006-04-19	2020-07-30	2022-12-31	Yes	Phase 1	Nonrandomized	No	Phase I/II trials out of scope
Pfizer	NCT01546038	21/11/2018	Glasdegib (Daurismo)	Targeted Therapeutics not elsewhere specified	Leukemia	Yes	Yes	Haematological	Yes	No	Yes	Vivli	2012-06-27	2017-01-03	2019-03-04	Yes	Phase 2	Randomized	Yes
Pfizer	NCT00678392	27/01/2012	Axitinib (Inlyta)	Targeted Therapeutics not elsewhere specified	Kidney Cancer	Yes	Yes	Solid	Yes	No	Yes	Vivli	2008-09-03	2010-08-31	2016-02-25	Yes	Phase 3	Randomized	Yes
Pfizer	NCT01909453	27/06/2018	Binimetinib (Mektovi)	Targeted Therapeutics not elsewhere specified	Melanoma	Yes	Yes	Solid	Yes	No	Yes	Vivli	2013-09-12	2016-11-09	2022-08-31	Yes	Phase 3	Randomized	Yes
Pfizer	NCT01774721	27/09/2018	Dacomitinib (Vizimpro)	Targeted Therapeutics not elsewhere specified	Lung Cancer	Yes	Yes	Solid	Yes	No	Yes	Vivli	2013-01-04	2016-01-07	2020-12-31	Yes	Phase 3	Randomized	Yes
Pfizer	NCT02603432	30/06/2020	Avelumab (Bavencio)	Immunomodulators	Bladder Cancer	Yes	Yes	Solid	Yes	No	Yes	Vivli	2016-04-25	2019-10-21	2022-06-03	Yes	Phase 3	Randomized	Yes
Pfizer	NCT00974311	31/08/2012	Enzalutamide (Xtandi)	Hormonal Drugs	Prostate Cancer	Yes	Yes	Solid	Yes	Yes	Yes	Vivli	2009-09-30	2011-09-15	2017-11-02	Yes	Phase 3	Randomized	Yes
Pfizer	NCT01945775	16/10/2018	Talazoparib (Talzenna)	Targeted Therapeutics not elsewhere specified	Breast Cancer	Yes	Yes	Solid	Yes	No	Yes	Vivli	2013-10-14	2017-09-15	2021-03-05	Yes	Phase 3	Randomized	Yes
Abbvie	NCT02195869	02/08/2017	Ibrutinib (Imbruvica)	Targeted Therapeutics not elsewhere specified	Haematological	Yes	Yes	Haematological	Yes	Yes	Yes	YODA	2014-07-14	2017-09-15	2017-09-15	Yes	Phase 2	Nonrandomized	No	Medicine not approved by both EMA and FDA, or ongoing regulatory submission
Abbvie	NCT02264574	25/01/2019	Ibrutinib (Imbruvica)	Targeted Therapeutics not elsewhere specified	Haematological	Yes	Yes	Haematological	Yes	Yes	Yes	YODA	2014-10-06	2018-03-26	2019-09-03	Yes	Phase 3	Randomized	Yes
PharmaMar	NCT02454972	15/06/2020	Lurbinectedin (Zepzelca)	Cytotoxic Drugs	Solid	No	No	Solid	No	No	Not_Found	NoneIdentified	2015-08-12	2021-01-01	2021-01-01	No online policy found	Phase 2	Nonrandomized	No	No response within 4 months to generic sponsor contact
Puma Biotechnology	NCT00878709	17/07/2017	Neratinib (Nerlynx)	Targeted Therapeutics not elsewhere specified	Breast Cancer	No	No	Solid	No	No	Yes	InternalPlatform	2009-07-09	2014-08-21	2019-10-04	No	Phase 3	Randomized	Yes
Puma Biotechnology	NCT01808573	25/02/2020	Neratinib (Nerlynx)	Targeted Therapeutics not elsewhere specified	Breast Cancer	No	No	Solid	No	No	Yes	InternalPlatform	2013-03-29	2018-09-28	2019-12-09	No	Phase 3	Randomized	Yes
QED Therapeutics	NCT02150967	28/05/2021	Infigratinib (Truseltiq)	Targeted Therapeutics not elsewhere specified	Liver Cancer	No	No	Solid	No	No	Not_Found	NoneIdentified	2014-07-23	2022-01-03	2022-01-07	No online policy found	Phase 2	Nonrandomized	No	Study is still ongoing
Regeneron	NCT03132636	09/02/2021	Cemiplimab (Libtayo)	Immunomodulators	Solid	No	No	Solid	No	No	Yes	Vivli	2017-06-29	2021-05-20	2022-11-18	No	Phase 2	Nonrandomized	Yes
Regeneron	NCT03088540	22/02/2021	Cemiplimab (Libtayo)	Immunomodulators	Lung Cancer	No	No	Solid	No	No	Yes	Vivli	2017-05-29	2022-11-01	2022-11-01	No	Phase 3	Randomized	Yes
Regeneron	NCT02383212	28/09/2018	Cemiplimab (Libtayo)	Immunomodulators	Solid	No	No	Solid	No	No	Yes	Vivli	2015-02-02	2019-11-18	2019-11-18	No	Phase 1	Nonrandomized	Yes
Regeneron	NCT02760498	28/09/2018	Cemiplimab (Libtayo)	Immunomodulators	Solid	No	No	Solid	No	No	Yes	Vivli	2016-04-07	2025-10-20	2025-12-01	No	Phase 2	Nonrandomized	Yes
Sanofi	NCT02990338	02/03/2020	Isatuximab (Sarclisa)	Targeted Therapeutics not elsewhere specified	Myeloma	Yes	Yes	Haematological	Yes	No	Yes	CSDR	2016-12-22	2018-11-22	2022-01-03	Yes	Phase 3	Randomized	Yes
Sanofi	NCT01437787	16/08/2019	Fedratinib (Inrebic)	Targeted Therapeutics not elsewhere specified	Haematological	Yes	Yes	Haematological	Yes	No	Yes	CSDR	2011-01-12	2014-01-06	2014-01-06	Yes	Phase 3	Randomized	Yes
Sanofi	NCT03275285	31/03/2021	Isatuximab (Sarclisa)	Targeted Therapeutics not elsewhere specified	Myeloma	Yes	Yes	Haematological	Yes	No	Yes	CSDR	2017-10-25	2021-01-10	2023-01-02	Yes	Phase 3	Randomized	No	Study is still ongoing
Sanofi	NCT00410761	06/04/2011	Vandetanib (Caprelsa)	Targeted Therapeutics not elsewhere specified	Thyroid Cancer	Yes	Yes	Solid	Yes	No	Yes	CSDR	2006-11-30	2009-01-07	2021-12-30	Yes	Phase 3	Randomized	Yes
Sanofi	NCT00561470	03/08/2012	Ziv-aflibercept (Zaltrap)	Targeted Therapeutics not elsewhere specified	Colon and Rectal Cancer	Yes	Yes	Solid	Yes	No	Yes	CSDR	2007-01-11	2011-01-02	2012-01-06	Yes	Phase 3	Randomized	Yes
Seagen	NCT01777152	16/11/2018	Brentuximab vedotin (Adcetris)	Targeted Therapeutics not elsewhere specified	Lymphoma	No	No	Haematological	No	No	Yes	InternalPlatform	2013-01-31	2018-08-15	2020-10-02	Yes	Phase 3	Randomized	No	Study is still ongoing
Seagen	NCT01100502	17/08/2015	Brentuximab vedotin (Adcetris)	Targeted Therapeutics not elsewhere specified	Lymphoma	No	No	Haematological	No	No	Yes	InternalPlatform	2010-04-30	2014-08-31	2020-04-27	Yes	Phase 3	Randomized	No	Study is still ongoing
Seagen	NCT00866047	19/08/2011	Brentuximab vedotin (Adcetris)	Targeted Therapeutics not elsewhere specified	Lymphoma	No	No	Haematological	No	No	Yes	InternalPlatform	2009-01-03	2010-01-08	2016-06-01	Yes	Phase 2	Nonrandomized	Yes
Seagen	NCT00848926	19/08/2011	Brentuximab vedotin (Adcetris)	Targeted Therapeutics not elsewhere specified	Lymphoma	No	No	Haematological	No	No	Yes	InternalPlatform	2009-02-01	2010-01-08	2015-05-01	Yes	Phase 2	Nonrandomized	Yes
Seagen	NCT02614794	17/04/2020	Tucatinib (Tukysa)	Targeted Therapeutics not elsewhere specified	Breast Cancer	No	No	Solid	No	No	Yes	InternalPlatform	2016-01-28	2019-09-04	2022-05-31	Yes	Phase 2	Randomized	No	Study is still ongoing
Servier	NCT02074839	20/07/2018	Ivosidenib (Tibsovo)	Targeted Therapeutics not elsewhere specified	Haematological	No	Yes	Haematological	No	No	Yes	InternalPlatform	2014-01-03	2025-01-02	2025-01-08	No	Phase 1	Nonrandomized	No	Study is still ongoing
Spectrum	NCT00865969	03/07/2014	Belinostat (Beleodaq)	Cytotoxic Drugs	Lymphoma	No	No	Haematological	No	No	Not_Found	NoneIdentified	2008-01-12	2014-01-10	2014-01-10	No online policy found	Phase 2	Nonrandomized	No	No response within 4 months to generic sponsor contact
Stemline Therapeutics	NCT02113982	21/12/2018	Tagraxofusp (Elzonris)	Immunomodulators	Haematological	No	No	Haematological	No	No	Not_Found	NoneIdentified	2014-01-09	2020-02-01	2020-03-12	No online policy found	Phase 2	Nonrandomized	No	No response within 4 months to generic sponsor contact
Taiho	NCT02103478	07/07/2020	Cedazuridine; decitabine (Inqovi)	Cytotoxic Drugs	Haematological	Yes	Yes	Haematological	No	No	Yes	Vivli	2014-10-28	2018-06-05	2019-12-04	No	Phase 2	Randomized	No	Consent Form Issues
Taiho	NCT03306264	07/07/2020	Cedazuridine; decitabine (Inqovi)	Cytotoxic Drugs	Haematological	Yes	Yes	Haematological	No	No	Yes	Vivli	2018-02-15	2021-07-31	2022-05-31	No	Phase 3	Randomized	No	Consent Form Issues
Taiho	NCT01607957	22/09/2015	Tipiracil plus trifluridine (Lonsurf)	Cytotoxic Drugs	Colon and Rectal Cancer	Yes	Yes	Solid	No	No	Yes	Vivli	2012-06-17	2014-01-31	2016-05-23	No	Phase 3	Randomized	No	Consent Form Issues
Taiho	NCT02500043	22/02/2019	Tipiracil plus trifluridine (Lonsurf)	Cytotoxic Drugs	Stomach Cancer	Yes	Yes	Solid	No	No	Yes	Vivli	2015-01-12	2017-01-12	2017-01-12	No	Phase 3	Randomized	No	Consent Form Issues
Takeda	NCT01578499	09/11/2017	Brentuximab vedotin (Adcetris)	Targeted Therapeutics not elsewhere specified	Lymphoma	Yes	Yes	Haematological	Yes	No	Yes	Vivli	2012-06-11	2016-05-31	2018-07-06	Yes	Phase 3	Randomized	No	Other
Takeda	NCT01207440	14/12/2012	Ponatinib (Iclusig)	Targeted Therapeutics not elsewhere specified	Leukemia	Yes	Yes	Haematological	Yes	No	Yes	Vivli	2010-09-30	2018-12-20	2019-01-17	Yes	Phase 2	Nonrandomized	Yes
Takeda	NCT02467270	18/12/2020	Ponatinib (Iclusig)	Targeted Therapeutics not elsewhere specified	Leukemia	Yes	Yes	Haematological	Yes	No	Yes	Vivli	2015-06-30	2020-04-14	2021-09-30	Yes	Phase 2	Randomized	No	Study is still ongoing
Takeda	NCT01712490	20/03/2018	Brentuximab vedotin (Adcetris)	Targeted Therapeutics not elsewhere specified	Lymphoma	Yes	Yes	Haematological	Yes	No	Yes	Vivli	2012-11-09	2017-04-20	2026-01-15	Yes	Phase 3	Randomized	No	Study is still ongoing
Takeda	NCT01564537	20/11/2015	Ixazomib (Ninlaro)	Targeted Therapeutics not elsewhere specified	Myeloma	Yes	Yes	Haematological	Yes	No	Yes	Vivli	2012-08-01	2014-10-01	2021-03-31	Yes	Phase 3	Randomized	No	IPD in embargo phase, study has passed final completion
Takeda	NCT02737501	22/05/2020	Brigatinib (Alunbrig)	Targeted Therapeutics not elsewhere specified	Lung Cancer	Yes	Yes	Solid	Yes	No	Yes	Vivli	2016-05-26	2020-07-28	2020-12-21	Yes	Phase 3	Randomized	Yes
Takeda	NCT02094573	28/04/2017	Brigatinib (Alunbrig)	Targeted Therapeutics not elsewhere specified	Lung Cancer	Yes	Yes	Solid	Yes	No	Yes	Vivli	2014-06-04	2016-02-29	2020-02-27	Yes	Phase 2	Randomized	Yes
Teva	NCT00375219	26/10/2012	Omacetaxine mepesuccinate (Synribo)	Cytotoxic Drugs	Leukemia	Yes	Yes	Haematological	Yes	No	Yes	InternalPlatform	2006-01-09	2010-01-12	2013-01-09	No	Phase 2	Nonrandomized	No	Other
Teva	NCT00462943	26/10/2012	Omacetaxine mepesuccinate (Synribo)	Cytotoxic Drugs	Leukemia	Yes	Yes	Haematological	Yes	No	Yes	InternalPlatform	2007-01-03	2010-01-12	2013-01-09	No	Phase 2	Nonrandomized	No	Other
TG Therapeutics	NCT02793583	05/02/2021	Umbralisib (Ukoniq)	Targeted Therapeutics not elsewhere specified	Lymphoma	No	No	Haematological	No	No	Not_Found	NoneIdentified	2016-05-25	2025-05-01	2025-07-01	No online policy found	Phase 3	Randomized	No	Study is still ongoing
Verastem	NCT02004522	24/09/2018	Duvelisib (Copiktra)	Cytotoxic Drugs	Haematological	No	No	Haematological	No	No	Not_Found	NoneIdentified	2013-01-11	2017-05-19	2021-01-06	No online policy found	Phase 3	Randomized	No	No response within 4 months to generic sponsor contact
Verastem	NCT01882803	26/09/2019	Duvelisib (Copiktra)	Cytotoxic Drugs	Lymphoma	No	No	Haematological	No	No	Not_Found	NoneIdentified	2013-01-05	2016-01-05	2021-10-20	No online policy found	Phase 2	Nonrandomized	No	No response within 4 months to generic sponsor contact
Y-mAbs Therapeutics	NCT03363373	25/11/2020	Naxitamab (Danyelza)	Immunomodulators	Solid	No	No	Solid	No	No	Not_Found	NoneIdentified	2018-04-03	2024-01-11	2027-01-11	No online policy found	Phase 2	Nonrandomized	No	Study is still ongoing
